# Supplementary material for: ﻿The Oriental fungus-feeding genus Azaleothrips Ananthakrishnan, 1964 from China with one new species and four new records (Thysanoptera, Phlaeothripidae, Phlaeothripinae)
Source: Zookeys. 2023 Nov 9;1183:219–31. doi: 10.3897/zookeys.1183.113182 (PMC10836364; doi:10.3897/zookeys.1183.113182)
Supplement: XML Treatment for Azaleothrips [file zookeys.1183.113182-treatment1.xml]

<!DOCTYPE tp:taxon-treatment
  PUBLIC "-//TaxonX//DTD Taxonomic Treatment Publishing DTD v0 20100105//EN" "tax-treatment-NSO.dtd">
<tp:taxon-treatment xmlns:tp="http://www.plazi.org/taxpub"><tp:treatment-meta><kwd-group><label>Taxon classification</label><kwd>
              <named-content content-type="kingdom">Animalia</named-content>
            </kwd><kwd>
              <named-content content-type="order">Thysanoptera</named-content>
            </kwd><kwd>
              <named-content content-type="family">Phlaeothripidae</named-content>
            </kwd></kwd-group><mixed-citation publication-type="journal"><person-group><name><surname>Dang</surname><given-names>Lihong</given-names></name><name><surname>Li</surname><given-names>Yaya</given-names></name><name><surname>Mound</surname><given-names>Laurence A.</given-names></name><name><surname>Qiao</surname><given-names>Gexia</given-names></name></person-group><article-title>﻿The Oriental fungus-feeding genus <italic><tp:taxon-name><tp:taxon-name-part taxon-name-part-type="genus" reg="Azaleothrips">Azaleothrips</tp:taxon-name-part></tp:taxon-name></italic> Ananthakrishnan, 1964 from China with one new species and four new records (<tp:taxon-name><tp:taxon-name-part taxon-name-part-type="order">Thysanoptera</tp:taxon-name-part></tp:taxon-name>, <tp:taxon-name><tp:taxon-name-part taxon-name-part-type="family">Phlaeothripidae</tp:taxon-name-part></tp:taxon-name>, <tp:taxon-name><tp:taxon-name-part taxon-name-part-type="subfamily">Phlaeothripinae</tp:taxon-name-part></tp:taxon-name>)</article-title><source>Zookeys</source><day>09</day><month>11</month><year>2023</year><volume>1183</volume><fpage>219</fpage><lpage>231</lpage><pub-id pub-id-type="doi">10.3897/zookeys.1183.113182</pub-id></mixed-citation></tp:treatment-meta><tp:nomenclature><label>﻿</label><tp:taxon-name>
            <object-id xmlns:xlink="http://www.w3.org/1999/xlink" content-type="arpha" xlink:type="simple">76DCDD83-D711-5294-9B99-3FD9ABE7A506</object-id>
            <tp:taxon-name-part taxon-name-part-type="genus" reg="Azaleothrips">Azaleothrips</tp:taxon-name-part>
          </tp:taxon-name><tp:taxon-authority>Ananthakrishnan, 1964</tp:taxon-authority><tp:nomenclature-citation-list><tp:nomenclature-citation><tp:taxon-name>
                <tp:taxon-name-part taxon-name-part-type="genus" reg="Azaleothrips">Azaleothrips</tp:taxon-name-part>
              </tp:taxon-name><comment>Ananthakrishnan, 1964: 220. Type species <tp:taxon-name><tp:taxon-name-part taxon-name-part-type="genus" reg="Azaleothrips">Azaleothrips</tp:taxon-name-part><tp:taxon-name-part taxon-name-part-type="species" reg="amabilis">amabilis</tp:taxon-name-part></tp:taxon-name><xref ref-type="bibr" rid="B1">Ananthakrishnan 1964</xref>, by monotypy.</comment></tp:nomenclature-citation></tp:nomenclature-citation-list></tp:nomenclature><tp:treatment-sec sec-type="notes" id="SECID0EYJAE"><title>Note.</title><p>The number of sense cones on antennal segments III–IV is a very diagnostic character in many thysanopteran taxa. Especially in <italic><tp:taxon-name><tp:taxon-name-part taxon-name-part-type="genus" reg="Azaleothrips">Azaleothrips</tp:taxon-name-part></tp:taxon-name></italic>, two species groups were proposed because of two sense cones on III and two or three cones on IV in the <italic><tp:taxon-name><tp:taxon-name-part taxon-name-part-type="genus" reg="Azaleothrips"/><tp:taxon-name-part taxon-name-part-type="species" reg="moundi">moundi</tp:taxon-name-part></tp:taxon-name></italic> species group, and three and four on antennal segments III–IV, respectively, in the <italic><tp:taxon-name><tp:taxon-name-part taxon-name-part-type="genus" reg="Azaleothrips"/><tp:taxon-name-part taxon-name-part-type="species" reg="amabilis">amabilis</tp:taxon-name-part></tp:taxon-name></italic> species group. These numbers vary between species, but are stable within each species. Furthermore, the macropterous forms in this genus are very common, but three species also have micropterae which usually bear three well-developed sub-basal setae, <italic><tp:taxon-name><tp:taxon-name-part taxon-name-part-type="genus" reg="Azaleothrips">A.</tp:taxon-name-part><tp:taxon-name-part taxon-name-part-type="species" reg="moundi">moundi</tp:taxon-name-part></tp:taxon-name></italic>, <italic><tp:taxon-name><tp:taxon-name-part taxon-name-part-type="genus" reg="Azaleothrips">A.</tp:taxon-name-part><tp:taxon-name-part taxon-name-part-type="species" reg="simulans">simulans</tp:taxon-name-part></tp:taxon-name></italic> and <italic><tp:taxon-name><tp:taxon-name-part taxon-name-part-type="genus" reg="Azaleothrips">A.</tp:taxon-name-part><tp:taxon-name-part taxon-name-part-type="species" reg="sphaericus">sphaericus</tp:taxon-name-part></tp:taxon-name></italic> sp. nov., that all belong to <italic><tp:taxon-name><tp:taxon-name-part taxon-name-part-type="genus" reg="Azaleothrips"/><tp:taxon-name-part taxon-name-part-type="species" reg="moundi">moundi</tp:taxon-name-part></tp:taxon-name></italic> species group. The complex sculptures on the body surface are also various ranged from weakly reticulate to strongly reticulate with wrinkles or tubercles inside or along lines. Therefore, these variations are not helpful to give a clear generic diagnosis, but fortunately an excellent one is available in a recent paper (<xref ref-type="bibr" rid="B11">Okajima and Masumoto 2014</xref>).</p></tp:treatment-sec><ref-list><ref id="B1"><mixed-citation xmlns:xlink="http://www.w3.org/1999/xlink" xlink:type="simple"><person-group><name name-style="western"><surname>Ananthakrishnan</surname><given-names>TN</given-names></name></person-group> (<year>1964</year>) <article-title>Thysanopterologica Indica II.</article-title><source>Entomologisk Tidskrift</source><volume>85</volume>: <fpage>218</fpage>–<lpage>235</lpage>.</mixed-citation></ref><ref id="B11"><mixed-citation xmlns:xlink="http://www.w3.org/1999/xlink" xlink:type="simple"><person-group><name name-style="western"><surname>Okajima</surname><given-names>S</given-names></name><name name-style="western"><surname>Masumoto</surname><given-names>M</given-names></name></person-group> (<year>2014</year>) <article-title>Species-richness in the Oriental fungus-feeding thrips of the genus <italic><tp:taxon-name><tp:taxon-name-part taxon-name-part-type="genus">Azaleothrips</tp:taxon-name-part></tp:taxon-name></italic> (<tp:taxon-name><tp:taxon-name-part taxon-name-part-type="order">Thysanoptera</tp:taxon-name-part></tp:taxon-name>, <tp:taxon-name><tp:taxon-name-part taxon-name-part-type="family">Phlaeothripidae</tp:taxon-name-part></tp:taxon-name>).</article-title><source>Zootaxa</source><volume>3846</volume>(<issue>3</issue>): <fpage>301</fpage>–<lpage>347</lpage>. <ext-link xlink:href="10.11646/zootaxa.3846.3.1" ext-link-type="doi" xlink:type="simple">https://doi.org/10.11646/zootaxa.3846.3.1</ext-link></mixed-citation></ref></ref-list></tp:taxon-treatment>
