# Supplementary material for: ﻿The Oriental fungus-feeding genus Azaleothrips Ananthakrishnan, 1964 from China with one new species and four new records (Thysanoptera, Phlaeothripidae, Phlaeothripinae)
Source: Zookeys. 2023 Nov 9;1183:219–31. doi: 10.3897/zookeys.1183.113182 (PMC10836364; doi:10.3897/zookeys.1183.113182)
Supplement: XML Treatment for Azaleothrips laocai [file zookeys.1183.113182-treatment5.xml]

<!DOCTYPE tp:taxon-treatment
  PUBLIC "-//TaxonX//DTD Taxonomic Treatment Publishing DTD v0 20100105//EN" "tax-treatment-NSO.dtd">
<tp:taxon-treatment xmlns:tp="http://www.plazi.org/taxpub"><tp:treatment-meta><kwd-group><label>Taxon classification</label><kwd>
              <named-content content-type="kingdom">Animalia</named-content>
            </kwd><kwd>
              <named-content content-type="order">Thysanoptera</named-content>
            </kwd><kwd>
              <named-content content-type="family">Phlaeothripidae</named-content>
            </kwd></kwd-group><mixed-citation publication-type="journal"><person-group><name><surname>Dang</surname><given-names>Lihong</given-names></name><name><surname>Li</surname><given-names>Yaya</given-names></name><name><surname>Mound</surname><given-names>Laurence A.</given-names></name><name><surname>Qiao</surname><given-names>Gexia</given-names></name></person-group><article-title>﻿The Oriental fungus-feeding genus <italic><tp:taxon-name><tp:taxon-name-part taxon-name-part-type="genus" reg="Azaleothrips">Azaleothrips</tp:taxon-name-part></tp:taxon-name></italic> Ananthakrishnan, 1964 from China with one new species and four new records (<tp:taxon-name><tp:taxon-name-part taxon-name-part-type="order">Thysanoptera</tp:taxon-name-part></tp:taxon-name>, <tp:taxon-name><tp:taxon-name-part taxon-name-part-type="family">Phlaeothripidae</tp:taxon-name-part></tp:taxon-name>, <tp:taxon-name><tp:taxon-name-part taxon-name-part-type="subfamily">Phlaeothripinae</tp:taxon-name-part></tp:taxon-name>)</article-title><source>Zookeys</source><day>09</day><month>11</month><year>2023</year><volume>1183</volume><fpage>219</fpage><lpage>231</lpage><pub-id pub-id-type="doi">10.3897/zookeys.1183.113182</pub-id></mixed-citation></tp:treatment-meta><tp:nomenclature><label>﻿</label><tp:taxon-name>
            <object-id xmlns:xlink="http://www.w3.org/1999/xlink" content-type="arpha" xlink:type="simple">59C41362-B848-552C-8264-BBF2D9D066DC</object-id>
            <tp:taxon-name-part taxon-name-part-type="genus" reg="Azaleothrips">Azaleothrips</tp:taxon-name-part>
            <tp:taxon-name-part taxon-name-part-type="species" reg="laocai">laocai</tp:taxon-name-part>
          </tp:taxon-name><tp:taxon-authority>Okajima &amp; Masumoto, 2014</tp:taxon-authority><xref ref-type="fig" rid="F2">Fig. 9</xref><tp:nomenclature-citation-list><tp:nomenclature-citation><tp:taxon-name>
                <tp:taxon-name-part taxon-name-part-type="genus" reg="Azaleothrips">Azaleothrips</tp:taxon-name-part>
                <tp:taxon-name-part taxon-name-part-type="species" reg="laocai">laocai</tp:taxon-name-part>
              </tp:taxon-name><comment>Okajima &amp; Masumoto, 2014: 325.</comment></tp:nomenclature-citation></tp:nomenclature-citation-list></tp:nomenclature><tp:treatment-sec sec-type="Specimens studied" id="SECID0EKNAG"><title>Specimens studied.</title><p>China – <bold>Shaanxi</bold> •1♀ (<abbrev xmlns:xlink="http://www.w3.org/1999/xlink" xlink:title="Bioscience and Engineering, Shaanxi University of Technology" id="ABBRID0ESNAG" xlink:type="simple">SNUT</abbrev>); Hanzhong; on dead leaves; 20.vii.2017; Lihong Dang leg. • 1♀ (<abbrev xmlns:xlink="http://www.w3.org/1999/xlink" xlink:title="Bioscience and Engineering, Shaanxi University of Technology" id="ABBRID0EWNAG" xlink:type="simple">SNUT</abbrev>); Yanan; 25.vii.2019; Weiyan Liu leg.</p></tp:treatment-sec><tp:treatment-sec sec-type="comments" id="SECID0E1NAG"><title>Comments.</title><p><italic><tp:taxon-name><tp:taxon-name-part taxon-name-part-type="genus" reg="Azaleothrips">Azaleothrips</tp:taxon-name-part><tp:taxon-name-part taxon-name-part-type="species" reg="laocai">laocai</tp:taxon-name-part></tp:taxon-name></italic> was described from Vietnam on dead branches. It belongs to the <italic><tp:taxon-name><tp:taxon-name-part taxon-name-part-type="genus" reg="Azaleothrips"/><tp:taxon-name-part taxon-name-part-type="species" reg="amabilis">amabilis</tp:taxon-name-part></tp:taxon-name></italic> species group, which bears three and four sense cones on antennal segments III and IV, respectively. Currently, this species has the largest body size of any known <italic><tp:taxon-name><tp:taxon-name-part taxon-name-part-type="genus" reg="Azaleothrips">Azaleothrips</tp:taxon-name-part></tp:taxon-name></italic> species, with two females from Shaanxi, China about 2270–2350 μm in body length, whereas the body lengths of other <italic><tp:taxon-name><tp:taxon-name-part taxon-name-part-type="genus" reg="Azaleothrips">Azaleothrips</tp:taxon-name-part></tp:taxon-name></italic> spcies are usually no more than 2000 μm. These two females from Shaanxi show a little difference in antennae coloration; segment IV is brown, with the apex and base pale, as well as the base of V pale (Fig. <xref ref-type="fig" rid="F2">9</xref>), but in the original description of <italic><tp:taxon-name><tp:taxon-name-part taxon-name-part-type="genus" reg="Azaleothrips">A.</tp:taxon-name-part><tp:taxon-name-part taxon-name-part-type="species" reg="laocai">laocai</tp:taxon-name-part></tp:taxon-name></italic> the basal neck of IV is yellowish and V is uniformly brown.</p></tp:treatment-sec><tp:treatment-sec><!--Section generated to contain objects referenced in tp:taxon-treatment.--><fig id="F2" position="float" orientation="portrait"><object-id xmlns:xlink="http://www.w3.org/1999/xlink" content-type="doi" xlink:type="simple">10.3897/zookeys.1183.113182.figures8-14</object-id><object-id xmlns:xlink="http://www.w3.org/1999/xlink" content-type="arpha" xlink:type="simple">F2013B01-66FB-56D5-9BEE-01E3A2172570</object-id><label>Figures 8–14.</label><caption><p>Antennae of <italic><tp:taxon-name><tp:taxon-name-part taxon-name-part-type="genus" reg="Azaleothrips">Azaleothrips</tp:taxon-name-part></tp:taxon-name></italic> species <bold>8</bold><italic><tp:taxon-name><tp:taxon-name-part taxon-name-part-type="genus" reg="Azaleothrips">A.</tp:taxon-name-part><tp:taxon-name-part taxon-name-part-type="species" reg="formosae">formosae</tp:taxon-name-part></tp:taxon-name></italic><bold>9</bold><italic><tp:taxon-name><tp:taxon-name-part taxon-name-part-type="genus" reg="Azaleothrips">A.</tp:taxon-name-part><tp:taxon-name-part taxon-name-part-type="species" reg="laocai">laocai</tp:taxon-name-part></tp:taxon-name></italic><bold>10</bold><italic><tp:taxon-name><tp:taxon-name-part taxon-name-part-type="genus" reg="Azaleothrips">A.</tp:taxon-name-part><tp:taxon-name-part taxon-name-part-type="species" reg="laevigatus">laevigatus</tp:taxon-name-part></tp:taxon-name></italic><bold>11</bold><italic><tp:taxon-name><tp:taxon-name-part taxon-name-part-type="genus" reg="Azaleothrips">A.</tp:taxon-name-part><tp:taxon-name-part taxon-name-part-type="species" reg="moundi">moundi</tp:taxon-name-part></tp:taxon-name></italic><bold>12</bold><italic><tp:taxon-name><tp:taxon-name-part taxon-name-part-type="genus" reg="Azaleothrips">A.</tp:taxon-name-part><tp:taxon-name-part taxon-name-part-type="species" reg="siamensis">siamensis</tp:taxon-name-part></tp:taxon-name></italic><bold>13</bold><italic><tp:taxon-name><tp:taxon-name-part taxon-name-part-type="genus" reg="Azaleothrips">A.</tp:taxon-name-part><tp:taxon-name-part taxon-name-part-type="species" reg="sphaericus">sphaericus</tp:taxon-name-part></tp:taxon-name></italic> sp. nov. <bold>14</bold><italic><tp:taxon-name><tp:taxon-name-part taxon-name-part-type="genus" reg="Azaleothrips">A.</tp:taxon-name-part><tp:taxon-name-part taxon-name-part-type="species" reg="templeri">templeri</tp:taxon-name-part></tp:taxon-name></italic>.</p></caption><graphic xmlns:xlink="http://www.w3.org/1999/xlink" xlink:href="zookeys-1183-219_article-113182__-g002.jpg" position="float" orientation="portrait" xlink:type="simple" id="oo_934022.jpg"><uri content-type="original_file" xlink:type="simple">https://binary.pensoft.net/fig/934022</uri></graphic></fig></tp:treatment-sec></tp:taxon-treatment>
