# Supplementary material for: ﻿The Oriental fungus-feeding genus Azaleothrips Ananthakrishnan, 1964 from China with one new species and four new records (Thysanoptera, Phlaeothripidae, Phlaeothripinae)
Source: Zookeys. 2023 Nov 9;1183:219–31. doi: 10.3897/zookeys.1183.113182 (PMC10836364; doi:10.3897/zookeys.1183.113182)
Supplement: XML Treatment for Azaleothrips siamensis [file zookeys.1183.113182-treatment8.xml]

<!DOCTYPE tp:taxon-treatment
  PUBLIC "-//TaxonX//DTD Taxonomic Treatment Publishing DTD v0 20100105//EN" "tax-treatment-NSO.dtd">
<tp:taxon-treatment xmlns:tp="http://www.plazi.org/taxpub"><tp:treatment-meta><kwd-group><label>Taxon classification</label><kwd>
              <named-content content-type="kingdom">Animalia</named-content>
            </kwd><kwd>
              <named-content content-type="order">Thysanoptera</named-content>
            </kwd><kwd>
              <named-content content-type="family">Phlaeothripidae</named-content>
            </kwd></kwd-group><mixed-citation publication-type="journal"><person-group><name><surname>Dang</surname><given-names>Lihong</given-names></name><name><surname>Li</surname><given-names>Yaya</given-names></name><name><surname>Mound</surname><given-names>Laurence A.</given-names></name><name><surname>Qiao</surname><given-names>Gexia</given-names></name></person-group><article-title>﻿The Oriental fungus-feeding genus <italic><tp:taxon-name><tp:taxon-name-part taxon-name-part-type="genus" reg="Azaleothrips">Azaleothrips</tp:taxon-name-part></tp:taxon-name></italic> Ananthakrishnan, 1964 from China with one new species and four new records (<tp:taxon-name><tp:taxon-name-part taxon-name-part-type="order">Thysanoptera</tp:taxon-name-part></tp:taxon-name>, <tp:taxon-name><tp:taxon-name-part taxon-name-part-type="family">Phlaeothripidae</tp:taxon-name-part></tp:taxon-name>, <tp:taxon-name><tp:taxon-name-part taxon-name-part-type="subfamily">Phlaeothripinae</tp:taxon-name-part></tp:taxon-name>)</article-title><source>Zookeys</source><day>09</day><month>11</month><year>2023</year><volume>1183</volume><fpage>219</fpage><lpage>231</lpage><pub-id pub-id-type="doi">10.3897/zookeys.1183.113182</pub-id></mixed-citation></tp:treatment-meta><tp:nomenclature><label>﻿</label><tp:taxon-name>
            <object-id xmlns:xlink="http://www.w3.org/1999/xlink" content-type="arpha" xlink:type="simple">494CFE5D-314F-5150-B446-9B9F0567F672</object-id>
            <tp:taxon-name-part taxon-name-part-type="genus" reg="Azaleothrips">Azaleothrips</tp:taxon-name-part>
            <tp:taxon-name-part taxon-name-part-type="species" reg="siamensis">siamensis</tp:taxon-name-part>
          </tp:taxon-name><tp:taxon-authority>Okajima, 1978</tp:taxon-authority><xref ref-type="fig" rid="F1">Figs 6</xref><xref ref-type="fig" rid="F2">, 12</xref><xref ref-type="fig" rid="F3">, 18</xref><xref ref-type="fig" rid="F5">, 30</xref><tp:nomenclature-citation-list><tp:nomenclature-citation><tp:taxon-name>
                <tp:taxon-name-part taxon-name-part-type="genus" reg="Azaleothrips">Azaleothrips</tp:taxon-name-part>
                <tp:taxon-name-part taxon-name-part-type="species" reg="siamensis">siamensis</tp:taxon-name-part>
              </tp:taxon-name><comment>Okajima, 1978: 389.</comment></tp:nomenclature-citation></tp:nomenclature-citation-list></tp:nomenclature><tp:treatment-sec sec-type="Specimens studied" id="SECID0EB2AG"><title>Specimens studied.</title><p>China – <bold>Guangxi</bold> • 1♀ (<abbrev xmlns:xlink="http://www.w3.org/1999/xlink" xlink:title="Bioscience and Engineering, Shaanxi University of Technology" id="ABBRID0EJ2AG" xlink:type="simple">SNUT</abbrev>); Chongzuo, Daxin; on dead wood; 25.vii.2021; Xia Wang leg. <bold>Yunnan</bold> • 4♀1♂ (<abbrev xmlns:xlink="http://www.w3.org/1999/xlink" xlink:title="National Zoological Museum of China" id="ABBRID0EP2AG" xlink:type="simple">NZMC</abbrev>); Mengla; one dead branch; 10 &amp; 17.iv.1997; Yunfa Han leg. <bold>Chongqing</bold> • 1♀ (<abbrev xmlns:xlink="http://www.w3.org/1999/xlink" xlink:title="National Zoological Museum of China" id="ABBRID0EV2AG" xlink:type="simple">NZMC</abbrev>); one dead branch; 1.viii.1999; Yunfa Han leg.</p></tp:treatment-sec><tp:treatment-sec sec-type="comments" id="SECID0EZ2AG"><title>Comments.</title><p>Described from northern Thailand on dead leaves, this species was first recorded from China, Guizhou, by <xref ref-type="bibr" rid="B3">Han (1992)</xref>. Here, six females and one male each from Guangxi, Chongqing, and Yunnan suggest that this species may be common in southern China. These specimens have much paler pronotum (Fig. <xref ref-type="fig" rid="F3">18</xref>) and shorter anal setae than the specimens described from Thailand in the original description (<xref ref-type="bibr" rid="B7">Okajima 1978</xref>), but no other differences have been observed.</p></tp:treatment-sec><tp:treatment-sec><!--Section generated to contain objects referenced in tp:taxon-treatment.--><fig id="F1" position="float" orientation="portrait"><object-id xmlns:xlink="http://www.w3.org/1999/xlink" content-type="doi" xlink:type="simple">10.3897/zookeys.1183.113182.figures1-7</object-id><object-id xmlns:xlink="http://www.w3.org/1999/xlink" content-type="arpha" xlink:type="simple">8CBA034B-4497-528C-A94C-0D4C940E1C9C</object-id><label>Figures 1–7.</label><caption><p>Heads of <italic><tp:taxon-name><tp:taxon-name-part taxon-name-part-type="genus" reg="Azaleothrips">Azaleothrips</tp:taxon-name-part></tp:taxon-name></italic> species <bold>1</bold><italic><tp:taxon-name><tp:taxon-name-part taxon-name-part-type="genus" reg="Azaleothrips">A.</tp:taxon-name-part><tp:taxon-name-part taxon-name-part-type="species" reg="formosae">formosae</tp:taxon-name-part></tp:taxon-name></italic><bold>2</bold><italic><tp:taxon-name><tp:taxon-name-part taxon-name-part-type="genus" reg="Azaleothrips">A.</tp:taxon-name-part><tp:taxon-name-part taxon-name-part-type="species" reg="laevigatus">laevigatus</tp:taxon-name-part></tp:taxon-name></italic><bold>3</bold><italic><tp:taxon-name><tp:taxon-name-part taxon-name-part-type="genus" reg="Azaleothrips">A.</tp:taxon-name-part><tp:taxon-name-part taxon-name-part-type="species" reg="laevigatus">laevigatus</tp:taxon-name-part></tp:taxon-name></italic>, ventral view of head <bold>4</bold><italic><tp:taxon-name><tp:taxon-name-part taxon-name-part-type="genus" reg="Azaleothrips">A.</tp:taxon-name-part><tp:taxon-name-part taxon-name-part-type="species" reg="sphaericus">sphaericus</tp:taxon-name-part></tp:taxon-name></italic> sp. nov. <bold>5</bold><italic><tp:taxon-name><tp:taxon-name-part taxon-name-part-type="genus" reg="Azaleothrips">A.</tp:taxon-name-part><tp:taxon-name-part taxon-name-part-type="species" reg="lepidus">lepidus</tp:taxon-name-part></tp:taxon-name></italic><bold>6</bold><italic><tp:taxon-name><tp:taxon-name-part taxon-name-part-type="genus" reg="Azaleothrips">A.</tp:taxon-name-part><tp:taxon-name-part taxon-name-part-type="species" reg="siamensis">siamensis</tp:taxon-name-part></tp:taxon-name></italic><bold>7</bold><italic><tp:taxon-name><tp:taxon-name-part taxon-name-part-type="genus" reg="Azaleothrips">A.</tp:taxon-name-part><tp:taxon-name-part taxon-name-part-type="species" reg="templeri">templeri</tp:taxon-name-part></tp:taxon-name></italic>.</p></caption><graphic xmlns:xlink="http://www.w3.org/1999/xlink" xlink:href="zookeys-1183-219_article-113182__-g001.jpg" position="float" orientation="portrait" xlink:type="simple" id="oo_934021.jpg"><uri content-type="original_file" xlink:type="simple">https://binary.pensoft.net/fig/934021</uri></graphic></fig><fig id="F2" position="float" orientation="portrait"><object-id xmlns:xlink="http://www.w3.org/1999/xlink" content-type="doi" xlink:type="simple">10.3897/zookeys.1183.113182.figures8-14</object-id><object-id xmlns:xlink="http://www.w3.org/1999/xlink" content-type="arpha" xlink:type="simple">F2013B01-66FB-56D5-9BEE-01E3A2172570</object-id><label>Figures 8–14.</label><caption><p>Antennae of <italic><tp:taxon-name><tp:taxon-name-part taxon-name-part-type="genus" reg="Azaleothrips">Azaleothrips</tp:taxon-name-part></tp:taxon-name></italic> species <bold>8</bold><italic><tp:taxon-name><tp:taxon-name-part taxon-name-part-type="genus" reg="Azaleothrips">A.</tp:taxon-name-part><tp:taxon-name-part taxon-name-part-type="species" reg="formosae">formosae</tp:taxon-name-part></tp:taxon-name></italic><bold>9</bold><italic><tp:taxon-name><tp:taxon-name-part taxon-name-part-type="genus" reg="Azaleothrips">A.</tp:taxon-name-part><tp:taxon-name-part taxon-name-part-type="species" reg="laocai">laocai</tp:taxon-name-part></tp:taxon-name></italic><bold>10</bold><italic><tp:taxon-name><tp:taxon-name-part taxon-name-part-type="genus" reg="Azaleothrips">A.</tp:taxon-name-part><tp:taxon-name-part taxon-name-part-type="species" reg="laevigatus">laevigatus</tp:taxon-name-part></tp:taxon-name></italic><bold>11</bold><italic><tp:taxon-name><tp:taxon-name-part taxon-name-part-type="genus" reg="Azaleothrips">A.</tp:taxon-name-part><tp:taxon-name-part taxon-name-part-type="species" reg="moundi">moundi</tp:taxon-name-part></tp:taxon-name></italic><bold>12</bold><italic><tp:taxon-name><tp:taxon-name-part taxon-name-part-type="genus" reg="Azaleothrips">A.</tp:taxon-name-part><tp:taxon-name-part taxon-name-part-type="species" reg="siamensis">siamensis</tp:taxon-name-part></tp:taxon-name></italic><bold>13</bold><italic><tp:taxon-name><tp:taxon-name-part taxon-name-part-type="genus" reg="Azaleothrips">A.</tp:taxon-name-part><tp:taxon-name-part taxon-name-part-type="species" reg="sphaericus">sphaericus</tp:taxon-name-part></tp:taxon-name></italic> sp. nov. <bold>14</bold><italic><tp:taxon-name><tp:taxon-name-part taxon-name-part-type="genus" reg="Azaleothrips">A.</tp:taxon-name-part><tp:taxon-name-part taxon-name-part-type="species" reg="templeri">templeri</tp:taxon-name-part></tp:taxon-name></italic>.</p></caption><graphic xmlns:xlink="http://www.w3.org/1999/xlink" xlink:href="zookeys-1183-219_article-113182__-g002.jpg" position="float" orientation="portrait" xlink:type="simple" id="oo_934022.jpg"><uri content-type="original_file" xlink:type="simple">https://binary.pensoft.net/fig/934022</uri></graphic></fig><fig id="F3" position="float" orientation="portrait"><object-id xmlns:xlink="http://www.w3.org/1999/xlink" content-type="doi" xlink:type="simple">10.3897/zookeys.1183.113182.figures15-18</object-id><object-id xmlns:xlink="http://www.w3.org/1999/xlink" content-type="arpha" xlink:type="simple">4ECF48EC-CC5F-5753-95D0-36181AAB5F29</object-id><label>Figures 15–18.</label><caption><p>Pronotum of <italic><tp:taxon-name><tp:taxon-name-part taxon-name-part-type="genus" reg="Azaleothrips">Azaleothrips</tp:taxon-name-part></tp:taxon-name></italic> species <bold>15</bold><italic><tp:taxon-name><tp:taxon-name-part taxon-name-part-type="genus" reg="Azaleothrips">A.</tp:taxon-name-part><tp:taxon-name-part taxon-name-part-type="species" reg="formosae">formosae</tp:taxon-name-part></tp:taxon-name></italic><bold>16</bold><italic><tp:taxon-name><tp:taxon-name-part taxon-name-part-type="genus" reg="Azaleothrips">A.</tp:taxon-name-part><tp:taxon-name-part taxon-name-part-type="species" reg="laevigatus">laevigatus</tp:taxon-name-part></tp:taxon-name></italic><bold>17</bold><italic><tp:taxon-name><tp:taxon-name-part taxon-name-part-type="genus" reg="Azaleothrips">A.</tp:taxon-name-part><tp:taxon-name-part taxon-name-part-type="species" reg="lepidus">lepidus</tp:taxon-name-part></tp:taxon-name></italic><bold>18</bold><italic><tp:taxon-name><tp:taxon-name-part taxon-name-part-type="genus" reg="Azaleothrips">A.</tp:taxon-name-part><tp:taxon-name-part taxon-name-part-type="species" reg="siamensis">siamensis</tp:taxon-name-part></tp:taxon-name></italic>.</p></caption><graphic xmlns:xlink="http://www.w3.org/1999/xlink" xlink:href="zookeys-1183-219_article-113182__-g003.jpg" position="float" orientation="portrait" xlink:type="simple" id="oo_934023.jpg"><uri content-type="original_file" xlink:type="simple">https://binary.pensoft.net/fig/934023</uri></graphic></fig><fig id="F5" position="float" orientation="portrait"><object-id xmlns:xlink="http://www.w3.org/1999/xlink" content-type="doi" xlink:type="simple">10.3897/zookeys.1183.113182.figures24-30</object-id><object-id xmlns:xlink="http://www.w3.org/1999/xlink" content-type="arpha" xlink:type="simple">6FC00EC6-B5B5-594C-82B7-AAB21899D1A7</object-id><label>Figures 24–30.</label><caption><p>Abdomen of <italic><tp:taxon-name><tp:taxon-name-part taxon-name-part-type="genus" reg="Azaleothrips">Azaleothrips</tp:taxon-name-part></tp:taxon-name></italic> species <bold>24–27</bold> pore plate on sternite VIII <bold>24</bold><italic><tp:taxon-name><tp:taxon-name-part taxon-name-part-type="genus" reg="Azaleothrips">A.</tp:taxon-name-part><tp:taxon-name-part taxon-name-part-type="species" reg="sphaericus">sphaericus</tp:taxon-name-part></tp:taxon-name></italic> sp. nov. <bold>25</bold><italic><tp:taxon-name><tp:taxon-name-part taxon-name-part-type="genus" reg="Azaleothrips">A.</tp:taxon-name-part><tp:taxon-name-part taxon-name-part-type="species" reg="laevigatus">laevigatus</tp:taxon-name-part></tp:taxon-name></italic><bold>26</bold><italic><tp:taxon-name><tp:taxon-name-part taxon-name-part-type="genus" reg="Azaleothrips">A.</tp:taxon-name-part><tp:taxon-name-part taxon-name-part-type="species" reg="lepidus">lepidus</tp:taxon-name-part></tp:taxon-name></italic><bold>27</bold><italic><tp:taxon-name><tp:taxon-name-part taxon-name-part-type="genus" reg="Azaleothrips">A.</tp:taxon-name-part><tp:taxon-name-part taxon-name-part-type="species" reg="formosae">formosae</tp:taxon-name-part></tp:taxon-name></italic><bold>28–30</bold> tergites IX–X <bold>28</bold><italic><tp:taxon-name><tp:taxon-name-part taxon-name-part-type="genus" reg="Azaleothrips">A.</tp:taxon-name-part><tp:taxon-name-part taxon-name-part-type="species" reg="sphaericus">sphaericus</tp:taxon-name-part></tp:taxon-name></italic> sp. nov. <bold>29</bold><italic><tp:taxon-name><tp:taxon-name-part taxon-name-part-type="genus" reg="Azaleothrips">A.</tp:taxon-name-part><tp:taxon-name-part taxon-name-part-type="species" reg="laevigatus">laevigatus</tp:taxon-name-part></tp:taxon-name></italic><bold>30</bold><italic><tp:taxon-name><tp:taxon-name-part taxon-name-part-type="genus" reg="Azaleothrips">A.</tp:taxon-name-part><tp:taxon-name-part taxon-name-part-type="species" reg="siamensis">siamensis</tp:taxon-name-part></tp:taxon-name></italic>.</p></caption><graphic xmlns:xlink="http://www.w3.org/1999/xlink" xlink:href="zookeys-1183-219_article-113182__-g005.jpg" position="float" orientation="portrait" xlink:type="simple" id="oo_934025.jpg"><uri content-type="original_file" xlink:type="simple">https://binary.pensoft.net/fig/934025</uri></graphic></fig></tp:treatment-sec><ref-list><ref id="B3"><mixed-citation xmlns:xlink="http://www.w3.org/1999/xlink" xlink:type="simple"><person-group><name name-style="western"><surname>Han</surname><given-names>YF</given-names></name></person-group> (<year>1992</year>) <article-title><tp:taxon-name><tp:taxon-name-part taxon-name-part-type="order">Thysanoptera</tp:taxon-name-part></tp:taxon-name>: <tp:taxon-name><tp:taxon-name-part taxon-name-part-type="family">Aeolothripidae</tp:taxon-name-part></tp:taxon-name>, <tp:taxon-name><tp:taxon-name-part taxon-name-part-type="family">Thripidae</tp:taxon-name-part></tp:taxon-name>, <tp:taxon-name><tp:taxon-name-part taxon-name-part-type="family">Phlaeothripidae</tp:taxon-name-part></tp:taxon-name>.</article-title> In: <person-group><name name-style="western"><surname>Huang Fu-Sheng</surname><given-names/></name></person-group> (<role>Ed.</role>) <issue-title>Insects of Wuling Mountains Area, Southwestern China.</issue-title><source>Science Press, Beijing</source>, <fpage>245</fpage>–<lpage>249</lpage>.</mixed-citation></ref><ref id="B7"><mixed-citation xmlns:xlink="http://www.w3.org/1999/xlink" xlink:type="simple"><person-group><name name-style="western"><surname>Okajima</surname><given-names>S</given-names></name></person-group> (<year>1978</year>) <article-title>Notes on the <tp:taxon-name><tp:taxon-name-part taxon-name-part-type="order">Thysanoptera</tp:taxon-name-part></tp:taxon-name> from Southeast Asia III. Two new species of the genus <italic><tp:taxon-name><tp:taxon-name-part taxon-name-part-type="genus">Azaleothrips</tp:taxon-name-part></tp:taxon-name></italic> Ananthakrishnan (<tp:taxon-name><tp:taxon-name-part taxon-name-part-type="family">Phlaeothripidae</tp:taxon-name-part></tp:taxon-name>).</article-title><source>Kontyu</source><volume>46</volume>: <fpage>385</fpage>–<lpage>391</lpage>.</mixed-citation></ref></ref-list></tp:taxon-treatment>
