# Supplementary material for: ﻿The Oriental fungus-feeding genus Azaleothrips Ananthakrishnan, 1964 from China with one new species and four new records (Thysanoptera, Phlaeothripidae, Phlaeothripinae)
Source: Zookeys. 2023 Nov 9;1183:219–31. doi: 10.3897/zookeys.1183.113182 (PMC10836364; doi:10.3897/zookeys.1183.113182)
Supplement: XML Treatment for Azaleothrips sphaericus [file zookeys.1183.113182-treatment9.xml]

<!DOCTYPE tp:taxon-treatment
  PUBLIC "-//TaxonX//DTD Taxonomic Treatment Publishing DTD v0 20100105//EN" "tax-treatment-NSO.dtd">
<tp:taxon-treatment xmlns:tp="http://www.plazi.org/taxpub"><tp:treatment-meta><kwd-group><label>Taxon classification</label><kwd>
              <named-content content-type="kingdom">Animalia</named-content>
            </kwd><kwd>
              <named-content content-type="order">Thysanoptera</named-content>
            </kwd><kwd>
              <named-content content-type="family">Phlaeothripidae</named-content>
            </kwd></kwd-group><mixed-citation publication-type="journal"><person-group><name><surname>Dang</surname><given-names>Lihong</given-names></name><name><surname>Li</surname><given-names>Yaya</given-names></name><name><surname>Mound</surname><given-names>Laurence A.</given-names></name><name><surname>Qiao</surname><given-names>Gexia</given-names></name></person-group><article-title>﻿The Oriental fungus-feeding genus <italic><tp:taxon-name><tp:taxon-name-part taxon-name-part-type="genus" reg="Azaleothrips">Azaleothrips</tp:taxon-name-part></tp:taxon-name></italic> Ananthakrishnan, 1964 from China with one new species and four new records (<tp:taxon-name><tp:taxon-name-part taxon-name-part-type="order">Thysanoptera</tp:taxon-name-part></tp:taxon-name>, <tp:taxon-name><tp:taxon-name-part taxon-name-part-type="family">Phlaeothripidae</tp:taxon-name-part></tp:taxon-name>, <tp:taxon-name><tp:taxon-name-part taxon-name-part-type="subfamily">Phlaeothripinae</tp:taxon-name-part></tp:taxon-name>)</article-title><source>Zookeys</source><day>09</day><month>11</month><year>2023</year><volume>1183</volume><fpage>219</fpage><lpage>231</lpage><pub-id pub-id-type="doi">10.3897/zookeys.1183.113182</pub-id></mixed-citation></tp:treatment-meta><tp:nomenclature><label>﻿</label><tp:taxon-name>
            <object-id xmlns:xlink="http://www.w3.org/1999/xlink" content-type="arpha" xlink:type="simple">5FE6DDB5-03F7-5842-AAC0-F21C213B95E3</object-id>
            <tp:taxon-name-part taxon-name-part-type="genus" reg="Azaleothrips">Azaleothrips</tp:taxon-name-part>
            <tp:taxon-name-part taxon-name-part-type="species" reg="sphaericus">sphaericus</tp:taxon-name-part>
            <object-id xmlns:xlink="http://www.w3.org/1999/xlink" content-type="zoobank" xlink:type="simple">https://zoobank.org/43025455-5059-4D41-82A1-7E538200640D</object-id>
          </tp:taxon-name><tp:taxon-status xmlns:xlink="http://www.w3.org/1999/xlink" xlink:type="simple">sp. nov.</tp:taxon-status><xref ref-type="fig" rid="F1">Figs 4</xref><xref ref-type="fig" rid="F2">, 13</xref><xref ref-type="fig" rid="F4">, 19–21</xref><xref ref-type="fig" rid="F5">, 24</xref><xref ref-type="fig" rid="F5">, 28</xref></tp:nomenclature><tp:treatment-sec sec-type="Specimens studied" id="SECID0EI5AG"><title>Specimens studied.</title><p><bold><italic>Holotype</italic></bold>, China – <bold>Guangxi</bold> • ♀ macroptera (<abbrev xmlns:xlink="http://www.w3.org/1999/xlink" xlink:title="Bioscience and Engineering, Shaanxi University of Technology" id="ABBRID0EV5AG" xlink:type="simple">SNUT</abbrev>); Chongzuo, Fusui; on dead branch; 8.viii.2021; Xia Wang leg. <bold><italic>Paratypes</italic></bold>, China – <bold>Guangxi</bold> • 1♀ macroptera (<abbrev xmlns:xlink="http://www.w3.org/1999/xlink" xlink:title="Bioscience and Engineering, Shaanxi University of Technology" id="ABBRID0E55AG" xlink:type="simple">SNUT</abbrev>); Nanning, Wuming; 18.vii.2021; Xia Wang leg. • 3♀ microptera (<abbrev xmlns:xlink="http://www.w3.org/1999/xlink" xlink:title="Bioscience and Engineering, Shaanxi University of Technology" id="ABBRID0EC6AG" xlink:type="simple">SNUT</abbrev>, <named-content xmlns:xlink="http://www.w3.org/1999/xlink" content-type="dwc:institutional_code" xlink:title="Australian National Insect Collection" xlink:href="http://grbio.org/institution/australian-national-insect-collection" xlink:type="simple">ANIC</named-content>); Chongzuo, Daxin; 25.vii.2021; Xia Wang leg. • 1♂ microptera (<abbrev xmlns:xlink="http://www.w3.org/1999/xlink" xlink:title="Bioscience and Engineering, Shaanxi University of Technology" id="ABBRID0EK6AG" xlink:type="simple">SNUT</abbrev>); Nanning, Shanglin; 18.vii.2021; Xia Wang leg.</p></tp:treatment-sec><tp:treatment-sec sec-type="description" id="SECID0EO6AG"><title>Description.</title><p><bold><italic>Holotype</italic>. Female macroptera.</bold> Body uniform brown. Antennal segment III clear yellow (Fig. <xref ref-type="fig" rid="F2">13</xref>); other segments brown, but I–II slightly lighter than head. All femora brown, with apices and extreme bases yellowish; all tibiae brown at middle, with apices and bases yellowish; mid- and hind-tibiae sightly paler. Fore-wing shaded with brown, paler in basal quarter.</p><p><bold><italic>Head</italic></bold> (Fig. <xref ref-type="fig" rid="F1">4</xref>). Head distinctly longer than wide; dorsal surface strongly sculptured with reticles, with scattered small wrinkles among reticles, especially between postocular setae. Compound eyes comparatively small, about 0.3 times as long as head. Postocular setae shorter than half length of eyes. Antennal segments VII and VIII tightly fused (Fig. <xref ref-type="fig" rid="F2">13</xref>); median segments spherical, III smaller than IV; segment III with two (1 + 1), segment IV with three (1 + 2) sense cones.</p><p><bold><italic>Thorax</italic></bold> (Figs <xref ref-type="fig" rid="F4">19</xref>, <xref ref-type="fig" rid="F4">20</xref>). Pronotum distinctly sculptured with rows of small tubercles, but median portion with distinctive circular sculpture; pronotum with 26 short setae (Fig. <xref ref-type="fig" rid="F4">19</xref>). Basantra present, but weak. Mesonotum with small, dentate microtrichia or tubercles along transverse lines of sculpture, almost smooth between lines (Fig. <xref ref-type="fig" rid="F4">20</xref>). Metanotum with polygonal reticulations, with delicate wrinkles within reticles, and with small tubercles along lines of reticles on posterior quarter (Fig. <xref ref-type="fig" rid="F4">20</xref>); anterior half with 15 short setae, including three pairs in anterior angles. Mesopresternum boat-shaped but narrowed laterally. Metathoracic sternopleural suture present. Fore-tarsus unarmed. Fore-wing contracted medially with 4/7 duplicated cilia; subbasal setae S3 longer than S1 and S2, but much shorter than the contracted portion of fore-wing.</p><p><bold><italic>Abdomen</italic></bold> (Figs <xref ref-type="fig" rid="F5">24</xref>, <xref ref-type="fig" rid="F5">28</xref>). Pelta distinctly medially reticulate, with delicate wrinkles within reticles (Fig. <xref ref-type="fig" rid="F4">20</xref>). Abdominal tergites II–VII weakly sculptured with transverse reticles or lines, dentate microtrichia in lateral third, with two pairs of wing-retaining setae; posterior pair much larger than anterior pair. Tergite VIII with a pair of small setae medially; tergite IX with four short setae at middle (Fig. <xref ref-type="fig" rid="F5">28</xref>); S1 setae on tergite IX a little shorter than half length of tube, expanded at apex (Fig. <xref ref-type="fig" rid="F5">28</xref>); S2 slightly longer than S1, expanded at apex (Fig. <xref ref-type="fig" rid="F5">28</xref>); S3 as long as tube, pointed at apex. Tube short, about 0.6 times as long as head. Anal setae longer than tube.</p><p>Measurements (holotype female in μm). Body length 1580. Head length 170, width across cheeks 165. Compound eye dorsal length 55. Pronotum length 110, width 200. Fore wing length 550. Tube length 105, width across base 55, apical width 30. Antenna length 270, segments I–VIII length (width) as follows: 30 (30), 40 (30), 35 (28), 40 (28), 37 (25), 37 (25), 30 (20), 20 (15). Postocular setae about 23. S1–S3 on tergite IX 43, 53, 115. Anal setae 115.</p><p>Female microptera. Color and structure similar to macropterous female, but tubercles on lines of reticles in most part of head, metanotum, pelta, and posterior median portion of tergites II–VII; metanotum and pelta broad (Fig. <xref ref-type="fig" rid="F4">21</xref>); eyes and two pairs of wing-retaining setae relatively small.</p><p>Measurements (paratype micropterous female in μm). Body length 1470. Head length 180, width across cheeks 170. Compound eye dorsal length 45. Pronotum length 125, width 210. Fore wing length 125. Tube length 100, width across base 55, apical width 30. Antenna length 305, segments I–VIII length (width) as follows: 30 (30), 42 (30), 35 (27), 40 (27), 40 (27), 40 (27), 27 (20), 25 (17). Postocular setae about 25. S1–S3 on tergite IX 37, 67, 110. Anal setae 125.</p><p>Male microptera. Color and structure very similar to micropterous female, but mid- and hind-tibiae yellow with slightly shaded medially. Pore plate on abdominal sternite VIII distinct, narrow (Fig. <xref ref-type="fig" rid="F5">24</xref>). S2 on abdominal tergite IX expanded at apex, slightly longer than S1.</p><p>Measurements (paratype micropterous male in μm). Body length 1350. Head length 170, width across cheeks 155. Compound eye dorsal length 45. Pronotum length 120, width 185. Fore wing length 100. Tube length 95, width across base 50, apical width 25. Antenna length 260, segments I–VIII length (width) as follows: 27 (27), 35 (27), 30 (27), 35 (25), 35 (25), 35 (25), 27 (20), 22 (15). Postocular setae 20. S1–S3 on tergite IX 35, 40, 95. Anal setae 105.</p></tp:treatment-sec><tp:treatment-sec sec-type="etymology" id="SECID0EVCBG"><title>Etymology.</title><p>Latin, <italic>sphaericus</italic>, referring to the spherical antennal segment III.</p></tp:treatment-sec><tp:treatment-sec sec-type="comments" id="SECID0E4CBG"><title>Comments.</title><p>This new species is unusual among <italic><tp:taxon-name><tp:taxon-name-part taxon-name-part-type="genus" reg="Azaleothrips">Azaleothrips</tp:taxon-name-part></tp:taxon-name></italic> species in having antennal segment III almost spherical and smaller than IV, a condition somewhat similar with some <italic><tp:taxon-name><tp:taxon-name-part taxon-name-part-type="genus" reg="Strepterothrips">Strepterothrips</tp:taxon-name-part></tp:taxon-name></italic> species. The new species is similar to <italic><tp:taxon-name><tp:taxon-name-part taxon-name-part-type="genus" reg="Azaleothrips">A.</tp:taxon-name-part><tp:taxon-name-part taxon-name-part-type="species" reg="phuketanus">phuketanus</tp:taxon-name-part></tp:taxon-name></italic> and <italic><tp:taxon-name><tp:taxon-name-part taxon-name-part-type="genus" reg="Azaleothrips">A.</tp:taxon-name-part><tp:taxon-name-part taxon-name-part-type="species" reg="simulans">simulans</tp:taxon-name-part></tp:taxon-name></italic> in having two and three sense cones on antennal segments III and IV, respectively, but it differs from <italic><tp:taxon-name><tp:taxon-name-part taxon-name-part-type="genus" reg="Azaleothrips">A.</tp:taxon-name-part><tp:taxon-name-part taxon-name-part-type="species" reg="phuketanus">phuketanus</tp:taxon-name-part></tp:taxon-name></italic> in having antennal segment III shorter than IV (Fig. <xref ref-type="fig" rid="F2">13</xref>), the anterior part of metanotum with 15 small setae before the major pair of setae, whole of pronotum covered with tubercles (Figs <xref ref-type="fig" rid="F4">19</xref>, <xref ref-type="fig" rid="F4">20</xref>), and S1 setae of tergite IX shorter than one-half the length of the tube (Fig. <xref ref-type="fig" rid="F5">28</xref>); in <italic><tp:taxon-name><tp:taxon-name-part taxon-name-part-type="genus" reg="Azaleothrips">A.</tp:taxon-name-part><tp:taxon-name-part taxon-name-part-type="species" reg="phuketanus">phuketanus</tp:taxon-name-part></tp:taxon-name></italic> antennal segment III is much longer than IV, the anterior part of metanotum bears seven small setae before the major pair of setae, the pronotum only has tubercles posterior to median, and S1 setae of tergite IX is longer than half the length of tube. It is distinguished from <italic><tp:taxon-name><tp:taxon-name-part taxon-name-part-type="genus" reg="Azaleothrips">A.</tp:taxon-name-part><tp:taxon-name-part taxon-name-part-type="species" reg="simulans">simulans</tp:taxon-name-part></tp:taxon-name></italic> in having antennal segments I–II concolorous with the head, VI uniformly brown, antennal segment III shorter than IV (Fig. <xref ref-type="fig" rid="F2">13</xref>), the dorsal surface of head reticulate and without an asperate area (Fig. <xref ref-type="fig" rid="F1">4</xref>), the metanotum with wrinkles among reticles and the anterior part of metanotum with 15 small setae before the major pair of setae (Fig. <xref ref-type="fig" rid="F4">20</xref>), and a hat-shaped pelta; in <italic><tp:taxon-name><tp:taxon-name-part taxon-name-part-type="genus" reg="Azaleothrips">A.</tp:taxon-name-part><tp:taxon-name-part taxon-name-part-type="species" reg="simulans">simulans</tp:taxon-name-part></tp:taxon-name></italic> antennal segments I and II are paler than the brown head, the basal neck of VI is yellow, antennal segment III much longer than IV, the dorsal surface of the head is reticulate but medially is aspirate and not reticulate, the metanotum is strongly asperate and without lines of reticulation at centrally, the anterior part of metanotum has at most 10 small setae before the major pair of setae, and the pelta is trapezoid. It is also similar to <italic><tp:taxon-name><tp:taxon-name-part taxon-name-part-type="genus" reg="Azaleothrips">A.</tp:taxon-name-part><tp:taxon-name-part taxon-name-part-type="species" reg="moundi">moundi</tp:taxon-name-part></tp:taxon-name></italic> in having antennae brown and only with III yellow and with two sense cones, in sculpture of the head and pronotum, and setae on tergite IX, but these species can be distinguished as follows. <italic><tp:taxon-name><tp:taxon-name-part taxon-name-part-type="genus" reg="Azaleothrips">Azaleothrips</tp:taxon-name-part><tp:taxon-name-part taxon-name-part-type="species" reg="sphaericus">sphaericus</tp:taxon-name-part></tp:taxon-name></italic> has antennal segment IV with three major sense cones, antennal segment III spherical, with a short stem (Fig. <xref ref-type="fig" rid="F2">13</xref>) which is almost as long as wide, antennal segment IV uniformly brown, postocular setae about half length of the eyes (Fig. <xref ref-type="fig" rid="F1">4</xref>), apices and bases of all tibiae pale, light brown, and pelta with tubercles on lines of transverse reticulation in microptera (Fig. <xref ref-type="fig" rid="F4">21</xref>); in <italic><tp:taxon-name><tp:taxon-name-part taxon-name-part-type="genus" reg="Azaleothrips">A.</tp:taxon-name-part><tp:taxon-name-part taxon-name-part-type="species" reg="moundi">moundi</tp:taxon-name-part></tp:taxon-name></italic> antennal segment IV has two major sense cones, antennal segment III is not spherical and longer than wide, basal neck of IV is paler, postocular setae shorter than one-half length of the eyes, all tibiae brown to dark brown, apices and bases of mid- and hind-tibia pale, and pelta polygonally reticulate in microptera.</p></tp:treatment-sec><tp:treatment-sec><!--Section generated to contain objects referenced in tp:taxon-treatment.--><fig id="F1" position="float" orientation="portrait"><object-id xmlns:xlink="http://www.w3.org/1999/xlink" content-type="doi" xlink:type="simple">10.3897/zookeys.1183.113182.figures1-7</object-id><object-id xmlns:xlink="http://www.w3.org/1999/xlink" content-type="arpha" xlink:type="simple">8CBA034B-4497-528C-A94C-0D4C940E1C9C</object-id><label>Figures 1–7.</label><caption><p>Heads of <italic><tp:taxon-name><tp:taxon-name-part taxon-name-part-type="genus" reg="Azaleothrips">Azaleothrips</tp:taxon-name-part></tp:taxon-name></italic> species <bold>1</bold><italic><tp:taxon-name><tp:taxon-name-part taxon-name-part-type="genus" reg="Azaleothrips">A.</tp:taxon-name-part><tp:taxon-name-part taxon-name-part-type="species" reg="formosae">formosae</tp:taxon-name-part></tp:taxon-name></italic><bold>2</bold><italic><tp:taxon-name><tp:taxon-name-part taxon-name-part-type="genus" reg="Azaleothrips">A.</tp:taxon-name-part><tp:taxon-name-part taxon-name-part-type="species" reg="laevigatus">laevigatus</tp:taxon-name-part></tp:taxon-name></italic><bold>3</bold><italic><tp:taxon-name><tp:taxon-name-part taxon-name-part-type="genus" reg="Azaleothrips">A.</tp:taxon-name-part><tp:taxon-name-part taxon-name-part-type="species" reg="laevigatus">laevigatus</tp:taxon-name-part></tp:taxon-name></italic>, ventral view of head <bold>4</bold><italic><tp:taxon-name><tp:taxon-name-part taxon-name-part-type="genus" reg="Azaleothrips">A.</tp:taxon-name-part><tp:taxon-name-part taxon-name-part-type="species" reg="sphaericus">sphaericus</tp:taxon-name-part></tp:taxon-name></italic> sp. nov. <bold>5</bold><italic><tp:taxon-name><tp:taxon-name-part taxon-name-part-type="genus" reg="Azaleothrips">A.</tp:taxon-name-part><tp:taxon-name-part taxon-name-part-type="species" reg="lepidus">lepidus</tp:taxon-name-part></tp:taxon-name></italic><bold>6</bold><italic><tp:taxon-name><tp:taxon-name-part taxon-name-part-type="genus" reg="Azaleothrips">A.</tp:taxon-name-part><tp:taxon-name-part taxon-name-part-type="species" reg="siamensis">siamensis</tp:taxon-name-part></tp:taxon-name></italic><bold>7</bold><italic><tp:taxon-name><tp:taxon-name-part taxon-name-part-type="genus" reg="Azaleothrips">A.</tp:taxon-name-part><tp:taxon-name-part taxon-name-part-type="species" reg="templeri">templeri</tp:taxon-name-part></tp:taxon-name></italic>.</p></caption><graphic xmlns:xlink="http://www.w3.org/1999/xlink" xlink:href="zookeys-1183-219_article-113182__-g001.jpg" position="float" orientation="portrait" xlink:type="simple" id="oo_934021.jpg"><uri content-type="original_file" xlink:type="simple">https://binary.pensoft.net/fig/934021</uri></graphic></fig><fig id="F2" position="float" orientation="portrait"><object-id xmlns:xlink="http://www.w3.org/1999/xlink" content-type="doi" xlink:type="simple">10.3897/zookeys.1183.113182.figures8-14</object-id><object-id xmlns:xlink="http://www.w3.org/1999/xlink" content-type="arpha" xlink:type="simple">F2013B01-66FB-56D5-9BEE-01E3A2172570</object-id><label>Figures 8–14.</label><caption><p>Antennae of <italic><tp:taxon-name><tp:taxon-name-part taxon-name-part-type="genus" reg="Azaleothrips">Azaleothrips</tp:taxon-name-part></tp:taxon-name></italic> species <bold>8</bold><italic><tp:taxon-name><tp:taxon-name-part taxon-name-part-type="genus" reg="Azaleothrips">A.</tp:taxon-name-part><tp:taxon-name-part taxon-name-part-type="species" reg="formosae">formosae</tp:taxon-name-part></tp:taxon-name></italic><bold>9</bold><italic><tp:taxon-name><tp:taxon-name-part taxon-name-part-type="genus" reg="Azaleothrips">A.</tp:taxon-name-part><tp:taxon-name-part taxon-name-part-type="species" reg="laocai">laocai</tp:taxon-name-part></tp:taxon-name></italic><bold>10</bold><italic><tp:taxon-name><tp:taxon-name-part taxon-name-part-type="genus" reg="Azaleothrips">A.</tp:taxon-name-part><tp:taxon-name-part taxon-name-part-type="species" reg="laevigatus">laevigatus</tp:taxon-name-part></tp:taxon-name></italic><bold>11</bold><italic><tp:taxon-name><tp:taxon-name-part taxon-name-part-type="genus" reg="Azaleothrips">A.</tp:taxon-name-part><tp:taxon-name-part taxon-name-part-type="species" reg="moundi">moundi</tp:taxon-name-part></tp:taxon-name></italic><bold>12</bold><italic><tp:taxon-name><tp:taxon-name-part taxon-name-part-type="genus" reg="Azaleothrips">A.</tp:taxon-name-part><tp:taxon-name-part taxon-name-part-type="species" reg="siamensis">siamensis</tp:taxon-name-part></tp:taxon-name></italic><bold>13</bold><italic><tp:taxon-name><tp:taxon-name-part taxon-name-part-type="genus" reg="Azaleothrips">A.</tp:taxon-name-part><tp:taxon-name-part taxon-name-part-type="species" reg="sphaericus">sphaericus</tp:taxon-name-part></tp:taxon-name></italic> sp. nov. <bold>14</bold><italic><tp:taxon-name><tp:taxon-name-part taxon-name-part-type="genus" reg="Azaleothrips">A.</tp:taxon-name-part><tp:taxon-name-part taxon-name-part-type="species" reg="templeri">templeri</tp:taxon-name-part></tp:taxon-name></italic>.</p></caption><graphic xmlns:xlink="http://www.w3.org/1999/xlink" xlink:href="zookeys-1183-219_article-113182__-g002.jpg" position="float" orientation="portrait" xlink:type="simple" id="oo_934022.jpg"><uri content-type="original_file" xlink:type="simple">https://binary.pensoft.net/fig/934022</uri></graphic></fig><fig id="F4" position="float" orientation="portrait"><object-id xmlns:xlink="http://www.w3.org/1999/xlink" content-type="doi" xlink:type="simple">10.3897/zookeys.1183.113182.figures19-23</object-id><object-id xmlns:xlink="http://www.w3.org/1999/xlink" content-type="arpha" xlink:type="simple">0D2F1E6D-012F-5A7D-8603-EBD51C3748B0</object-id><label>Figures 19–23.</label><caption><p><italic><tp:taxon-name><tp:taxon-name-part taxon-name-part-type="genus" reg="Azaleothrips">Azaleothrips</tp:taxon-name-part></tp:taxon-name></italic> species <bold>19–21</bold><italic><tp:taxon-name><tp:taxon-name-part taxon-name-part-type="genus" reg="Azaleothrips">A.</tp:taxon-name-part><tp:taxon-name-part taxon-name-part-type="species" reg="sphaericus">sphaericus</tp:taxon-name-part></tp:taxon-name></italic> sp. nov. <bold>19</bold> pronotum <bold>20</bold> mesonotum, metanotum, and pelta of macropteran female <bold>21</bold> mesonotum, metanotum, and pelta of micropterous female <bold>22–23</bold><italic><tp:taxon-name><tp:taxon-name-part taxon-name-part-type="genus" reg="Azaleothrips">A.</tp:taxon-name-part><tp:taxon-name-part taxon-name-part-type="species" reg="templeri">templeri</tp:taxon-name-part></tp:taxon-name></italic><bold>22</bold> pronotum <bold>23</bold> metanotum and pelta, macropterous female.</p></caption><graphic xmlns:xlink="http://www.w3.org/1999/xlink" xlink:href="zookeys-1183-219_article-113182__-g004.jpg" position="float" orientation="portrait" xlink:type="simple" id="oo_934024.jpg"><uri content-type="original_file" xlink:type="simple">https://binary.pensoft.net/fig/934024</uri></graphic></fig><fig id="F5" position="float" orientation="portrait"><object-id xmlns:xlink="http://www.w3.org/1999/xlink" content-type="doi" xlink:type="simple">10.3897/zookeys.1183.113182.figures24-30</object-id><object-id xmlns:xlink="http://www.w3.org/1999/xlink" content-type="arpha" xlink:type="simple">6FC00EC6-B5B5-594C-82B7-AAB21899D1A7</object-id><label>Figures 24–30.</label><caption><p>Abdomen of <italic><tp:taxon-name><tp:taxon-name-part taxon-name-part-type="genus" reg="Azaleothrips">Azaleothrips</tp:taxon-name-part></tp:taxon-name></italic> species <bold>24–27</bold> pore plate on sternite VIII <bold>24</bold><italic><tp:taxon-name><tp:taxon-name-part taxon-name-part-type="genus" reg="Azaleothrips">A.</tp:taxon-name-part><tp:taxon-name-part taxon-name-part-type="species" reg="sphaericus">sphaericus</tp:taxon-name-part></tp:taxon-name></italic> sp. nov. <bold>25</bold><italic><tp:taxon-name><tp:taxon-name-part taxon-name-part-type="genus" reg="Azaleothrips">A.</tp:taxon-name-part><tp:taxon-name-part taxon-name-part-type="species" reg="laevigatus">laevigatus</tp:taxon-name-part></tp:taxon-name></italic><bold>26</bold><italic><tp:taxon-name><tp:taxon-name-part taxon-name-part-type="genus" reg="Azaleothrips">A.</tp:taxon-name-part><tp:taxon-name-part taxon-name-part-type="species" reg="lepidus">lepidus</tp:taxon-name-part></tp:taxon-name></italic><bold>27</bold><italic><tp:taxon-name><tp:taxon-name-part taxon-name-part-type="genus" reg="Azaleothrips">A.</tp:taxon-name-part><tp:taxon-name-part taxon-name-part-type="species" reg="formosae">formosae</tp:taxon-name-part></tp:taxon-name></italic><bold>28–30</bold> tergites IX–X <bold>28</bold><italic><tp:taxon-name><tp:taxon-name-part taxon-name-part-type="genus" reg="Azaleothrips">A.</tp:taxon-name-part><tp:taxon-name-part taxon-name-part-type="species" reg="sphaericus">sphaericus</tp:taxon-name-part></tp:taxon-name></italic> sp. nov. <bold>29</bold><italic><tp:taxon-name><tp:taxon-name-part taxon-name-part-type="genus" reg="Azaleothrips">A.</tp:taxon-name-part><tp:taxon-name-part taxon-name-part-type="species" reg="laevigatus">laevigatus</tp:taxon-name-part></tp:taxon-name></italic><bold>30</bold><italic><tp:taxon-name><tp:taxon-name-part taxon-name-part-type="genus" reg="Azaleothrips">A.</tp:taxon-name-part><tp:taxon-name-part taxon-name-part-type="species" reg="siamensis">siamensis</tp:taxon-name-part></tp:taxon-name></italic>.</p></caption><graphic xmlns:xlink="http://www.w3.org/1999/xlink" xlink:href="zookeys-1183-219_article-113182__-g005.jpg" position="float" orientation="portrait" xlink:type="simple" id="oo_934025.jpg"><uri content-type="original_file" xlink:type="simple">https://binary.pensoft.net/fig/934025</uri></graphic></fig></tp:treatment-sec></tp:taxon-treatment>
