# Supplementary material for: ﻿The Oriental fungus-feeding genus Azaleothrips Ananthakrishnan, 1964 from China with one new species and four new records (Thysanoptera, Phlaeothripidae, Phlaeothripinae)
Source: Zookeys. 2023 Nov 9;1183:219–31. doi: 10.3897/zookeys.1183.113182 (PMC10836364; doi:10.3897/zookeys.1183.113182)
Supplement: XML Treatment for Azaleothrips taiwanus [file zookeys.1183.113182-treatment10.xml]

<!DOCTYPE tp:taxon-treatment
  PUBLIC "-//TaxonX//DTD Taxonomic Treatment Publishing DTD v0 20100105//EN" "tax-treatment-NSO.dtd">
<tp:taxon-treatment xmlns:tp="http://www.plazi.org/taxpub"><tp:treatment-meta><kwd-group><label>Taxon classification</label><kwd>
              <named-content content-type="kingdom">Animalia</named-content>
            </kwd><kwd>
              <named-content content-type="order">Thysanoptera</named-content>
            </kwd><kwd>
              <named-content content-type="family">Phlaeothripidae</named-content>
            </kwd></kwd-group><mixed-citation publication-type="journal"><person-group><name><surname>Dang</surname><given-names>Lihong</given-names></name><name><surname>Li</surname><given-names>Yaya</given-names></name><name><surname>Mound</surname><given-names>Laurence A.</given-names></name><name><surname>Qiao</surname><given-names>Gexia</given-names></name></person-group><article-title>﻿The Oriental fungus-feeding genus <italic><tp:taxon-name><tp:taxon-name-part taxon-name-part-type="genus" reg="Azaleothrips">Azaleothrips</tp:taxon-name-part></tp:taxon-name></italic> Ananthakrishnan, 1964 from China with one new species and four new records (<tp:taxon-name><tp:taxon-name-part taxon-name-part-type="order">Thysanoptera</tp:taxon-name-part></tp:taxon-name>, <tp:taxon-name><tp:taxon-name-part taxon-name-part-type="family">Phlaeothripidae</tp:taxon-name-part></tp:taxon-name>, <tp:taxon-name><tp:taxon-name-part taxon-name-part-type="subfamily">Phlaeothripinae</tp:taxon-name-part></tp:taxon-name>)</article-title><source>Zookeys</source><day>09</day><month>11</month><year>2023</year><volume>1183</volume><fpage>219</fpage><lpage>231</lpage><pub-id pub-id-type="doi">10.3897/zookeys.1183.113182</pub-id></mixed-citation></tp:treatment-meta><tp:nomenclature><label>﻿</label><tp:taxon-name>
            <object-id xmlns:xlink="http://www.w3.org/1999/xlink" content-type="arpha" xlink:type="simple">41D9ADD4-9BAA-5DF6-8BDD-2E1DA30C19B8</object-id>
            <tp:taxon-name-part taxon-name-part-type="genus" reg="Azaleothrips">Azaleothrips</tp:taxon-name-part>
            <tp:taxon-name-part taxon-name-part-type="species" reg="taiwanus">taiwanus</tp:taxon-name-part>
          </tp:taxon-name><tp:taxon-authority>Okajima &amp; Masumoto, 2014</tp:taxon-authority><tp:nomenclature-citation-list><tp:nomenclature-citation><tp:taxon-name>
                <tp:taxon-name-part taxon-name-part-type="genus" reg="Azaleothrips">Azaleothrips</tp:taxon-name-part>
                <tp:taxon-name-part taxon-name-part-type="species" reg="taiwanus">taiwanus</tp:taxon-name-part>
              </tp:taxon-name><comment>Okajima &amp; Masumoto, 2014: 342.</comment></tp:nomenclature-citation></tp:nomenclature-citation-list></tp:nomenclature><tp:treatment-sec sec-type="comments" id="SECID0ENJBG"><title>Comments.</title><p>Described from Taiwan on dead branches, this species was not satisfactorily distinguished from another Taiwan species, <italic><tp:taxon-name><tp:taxon-name-part taxon-name-part-type="genus" reg="Azaleothrips">A.</tp:taxon-name-part><tp:taxon-name-part taxon-name-part-type="species" reg="atayal">atayal</tp:taxon-name-part></tp:taxon-name></italic>, in the original description (<xref ref-type="bibr" rid="B11">Okajima and Masumoto 2014</xref>). The only difference between these two species is the presence or absence of many small tubercles in the reticulation of head and pronotum, as indicated in the above key.</p></tp:treatment-sec><ref-list><ref id="B11"><mixed-citation xmlns:xlink="http://www.w3.org/1999/xlink" xlink:type="simple"><person-group><name name-style="western"><surname>Okajima</surname><given-names>S</given-names></name><name name-style="western"><surname>Masumoto</surname><given-names>M</given-names></name></person-group> (<year>2014</year>) <article-title>Species-richness in the Oriental fungus-feeding thrips of the genus <italic><tp:taxon-name><tp:taxon-name-part taxon-name-part-type="genus">Azaleothrips</tp:taxon-name-part></tp:taxon-name></italic> (<tp:taxon-name><tp:taxon-name-part taxon-name-part-type="order">Thysanoptera</tp:taxon-name-part></tp:taxon-name>, <tp:taxon-name><tp:taxon-name-part taxon-name-part-type="family">Phlaeothripidae</tp:taxon-name-part></tp:taxon-name>).</article-title><source>Zootaxa</source><volume>3846</volume>(<issue>3</issue>): <fpage>301</fpage>–<lpage>347</lpage>. <ext-link xlink:href="10.11646/zootaxa.3846.3.1" ext-link-type="doi" xlink:type="simple">https://doi.org/10.11646/zootaxa.3846.3.1</ext-link></mixed-citation></ref></ref-list></tp:taxon-treatment>
